# Supplementary material for: Future-Proofing Potato for Drought and Heat Tolerance by Overexpression of Hexokinase and SP6A
Source: Front Plant Sci. 2021 Jan 12;11:614534. doi: 10.3389/fpls.2020.614534 (PMC7835534; doi:10.3389/fpls.2020.614534)
Supplement: Supplementary Table 1 — Primer sequences. [file Table_1.XLSX]

## Sheet: Tabelle1
Table S1
Oligonucleotide sequences
Primer name	gene identifier	sequence
KST_F	PGSC0003DMG400021091	TCTCAACAAATTCCCCTTGC
KST_R	PGSC0003DMG400021091	GGGTGATACACGGGTCAAGT
Ubi_qPCR_fwd	PGSC0003DMT400013321	TTCCGACACCATCGACAATGT
Ubi_qPCR_fwd	PGSC0003DMT400013321	CGACCATCCTCAAGCTGCTT
SP6A_qPCR_fwd	PGSC0003DMT400060057	ACAGTGTATGCCCCAGGTTG
SP6A_qPCR_rev	PGSC0003DMT400060057	AACAGCTGCAACAGGCAATC
AtHXK1_qPCR_fwd	AT4G29130	CCTCAAGGCCTTCGAAGAGG
AtHXK1_qPCR_rev	AT4G29130	AAGTCCAGCGTGCATCTCAA
AtHXK1_F	AT4G29130	AAACCTACCCAAAGAGCGCC
AtHXK-1_R	AT4G29130	TGACGCCTTAGAACTTGGCT
NAC_F	PGSC0003DMT400072220	CGAAGGATATAGAGCTGGTGATGACT
NAC_R	PGSC0003DMT400072220	CGAAGGATATAGAGCTGGTGATGACT
