# Supplementary material for: Future-Proofing Potato for Drought and Heat Tolerance by Overexpression of Hexokinase and SP6A
Source: Front Plant Sci. 2021 Jan 12;11:614534. doi: 10.3389/fpls.2020.614534 (PMC7835534; doi:10.3389/fpls.2020.614534)
Supplement: Supplementary Table 2 — AtHXK1+SP6A construct assembly. [file Table_2.XLSX]

## Sheet: Tabelle1
Table S2
Several Level 0 modules were digested with BsaI and subsequently ligated together into level 1 vectors, removing BsaI sites and providing BpiI sites
e.g. KST+ATHXK1(5UTR)+ATHXK1+OCS
Three Level 1 plasmids were digested with BpiI and ligated together into the final level 2 construct
i.e. AtHXK1+SP6A+Kanamycin
Assembly of different modules in level 2 vector (pAGM 4723) to obtain AtHXK1 + SP6A construct
Direction	→	←	→
Position	1 fwd	2 rev	3 fwd
Name	AtHXK1	SP6A	Kanamycin	endlink 3
Promotor	KST1	StLS1, pICH41551	AtuNOS, pICH87633
5UTR	AtHXK1 (5'UTR)	PVX, pICH44199	TMV, pICH87633
CDS1	AtHXK1 (AT4G29130.1)	StSP6A, PGSC0003DMT400060057	Kanamycin
3UTR+ter	OCS, pICH41432	AtAct2, pICH44300	35S
